# Supplementary material for: Point-of-Care Electroencephalography in Acute Neurological Care: A Narrative Review
Source: Neurol Int. 2025 Mar 24;17(4):48. doi: 10.3390/neurolint17040048 (PMC12029912; doi:10.3390/neurolint17040048)
Supplement: Supplementary file 1 [file neurolint-17-00048-s001.zip]

Archive with 1 entries (1 files):
- neurolint-3483127-supplementary.pdf
